# Supplementary material for: Diagnosis value of targeted and metagenomic sequencing in respiratory tract infection
Source: Front Cell Infect Microbiol. 2024 Dec 12;14:1498512. doi: 10.3389/fcimb.2024.1498512 (PMC11669359; doi:10.3389/fcimb.2024.1498512)
Supplement: Supplementary file 1 [file DataSheet1.xlsx]

## Sheet: Supplementary Table 1
Supplementary Table 1. Positive calling criteria for regular laboratory tests.
Method	Criteria	Comment
Culture	clones with species/genus-specific morphological features
Acid-fast bacilli (AFB) stain	acid fast: stains red; non-acid-fast: stains blue	Mycobacterium tuberculosis, an acid-fast positive bacterium, has a cell wall rich in lipids, particularly mycolic acid. This acid-resistant component forms a strong bond with carbol fuchsin during staining, enabling it to resist the decolorizing effect of acid-alcohol. As a result, acid-fast bacteria retain a red color against a light blue background, appearing as elongated or slightly curved rod…
Gomori methenamine silver (GMS) stain	Fungi, Pneumocystis jirevoci and Histoplasma spp: stains black/pink-red/ rose Mucin: stains dark grey Background: light/pale green	The use of periodic acid oxidizes tissues, exposing aldehyde groups in the basement membrane or the polysaccharides within fungi. These aldehyde groups react with hexamine silver to reduce it to metallic silver, resulting in a black color. Unreacted silver ions are then removed with thio-sulfate-sulfuric acid. This staining technique is used for diagnosing fungal infections (such as Cryptococcus,…
Fluorescence staining for deep fungal infection	Positive: blue fluroscence light
Xpert MTB/RIF	Positive: CT value of a query sample is three lower than that of a negative control; Negative: query CT value higher or equals to that of negative control; Indeterminate: query CT value higher than that of negative control.	The Xpert MTB/RIF employ qPCR for rapid detection of Mycobacterium tuberculosis complex and its rifampicin resistance. During qPCR, the DNA sample is mixed with other reaction reagent and subjected to a thermal cycling process of amplification (usually 40 cycles). Cycle thresholds (CT) are used to determine the presence and quantification of a target locus (pathogen or gene). A smaller CT indicat…
T-SOPT.TB	Positive: if Panel A (ESAT-6) and Panel B (CFP10) ≥ 8 spots; Negative: Panel A and Panel B ＜ 4； Borderline: 4 ≤ spots ＜ 8	By co-cultivating whole blood cells with specific antigens ESAT-6 and GFP-10, the level of gamma-interferon is measured, or the enzyme-linked immunospot assay (ELISPOT) is used to count and detect gamma-interferon-secreting specific T lymphocytes, to determine the presence of Mycobacterium tuberculosis infection.
Pathogen Nucleic acid tests: CMV DNA test; EBV DNA test; Human adenovirus qPCR test; Influenza A virus RNA test	Positive: ≥ 500.00 copies/mL; Negative: <500.00 copies/mL	qPCR is employed to confirm the copy number of virus genomic copies.
(1,3)-β-D-glucan test (G-test)	Positive: ≥ 95 pg/mL; Negative: <70 pg/mL; Borderline: 70 ≤ spots ＜ 90 pg/mL	Abundant (1,3)-β-D-glucan, a type of polysaccharide, is present in fungi. An increase in such a compound in the blood usually indicates a deep fungal infection. This test is primarily used for the diagnosis of invasive fungal infections, particularly those caused by certain types of fungi such as Candida or Aspergillus.
CMV anti-body test	Positive: > 0.9; Negative: 0.0-0.9	The detection is carried out using the principle of enzyme-linked immunosorbent assay (ELISA). Monoclonal antibodies against human IgM and IgG are used to coat the plate, and horseradish peroxidase-labeled CMV antigen is prepared as the enzyme conjugate. Through immune reactions, a solid-phase secondary antibody-antibody-antigen-enzyme complex is formed. This complex catalyzes the color developme…
Aspergillus antibody test (Elisa)	Positive: ≥ 120 AU/mL; Negative: <80 AU/mL; Borderline: 80-120 AU/mL	ELISA is used in Aspergillus identification by coating specific antibodies against Aspergillus antigens on a microplate, incubating it with a sample suspected of containing Aspergillus, and detecting the bound antigens using enzyme-conjugated secondary antibodies and a substrate that produces a detectable signal. The intensity of the signal is proportional to the amount of Aspergillus antigen pre…
Aspergillus antigen test (Elisa)	Positive: > 0.9; Negative: 0.0-0.9
Degue virusIgG/IgM antibogy/NS1 antigen	Positive: clear "T1/T2/T3" band is observed with a "C" band; Negative: only "C" band is observed	The dengue fever test kit utilizes colloidal gold technology to qualitatively detect the presence of dengue fever virus IgG, IgM, and dengue fever NS1 antigen in whole blood/serum/plasma samples. The kit contains antibodies against human IgM, human IgG, and NS1 antigen, which are pre-fixed on two T lines and the corresponding control line (C) on a membrane strip. During the test, the whole blood/…
RTI pathogen anti-body tests (8 targets)	Positive: green fluenscence light	The detection is performed using the indirect immunofluorescence method to simultaneously test for IgM antibodies against 8 respiratory pathogens in the serum. The specific antigen-antibody complexes on the biological slides are observed under a fluorescent microscope, and the presence of apple green fluorescence is considered as the positive criterion.
Influenza virus A+B antigen	Influenza Virus A Positive: clear red band is observed; Influenza Virus B Positive: clear blue band is observed; Negative: only "C" band is observed	The Influenza A+B Antigen Detection Kit uses the principle of immunochromatography to qualitatively detect the antigens of Influenza virus types A and B. Monoclonal antibodies are pre-coated on the membrane in the detection zone. During testing, the sample first reacts with pre-stained colored complexes (mouse anti-Influenza A monoclonal antibody-red microspheres and mouse anti-Influenza B monocl…
Serum Cryptococcus neoformans antigen test; Aspergillus anti-body test	Positive: clear "T" band is observed with a "C" band; Negative: only "C" band is observed
Streptococcus pneumoniae antigen	Positive: clear "T" band is observed with a "C" band; Negative: only "C" band is observed	The Streptococcus pneumoniae Antigen Detection Kit (Colloidal Gold Method) is a rapid immunoassay for detecting soluble antigens of Streptococcus pneumoniae in human urine and cerebrospinal fluid. The test strip contains specific antibodies immobilized on a membrane. When the sample is applied, any present antigen binds to the antibodies, forming a visible test line. A control line confirms the v…
Mycoplasma pneumoniae IgM anti-body test	Positive: clear "T" band is observed with a "C" band; Negative: only "C" band is observed	Using recombinant proteins and mouse anti-human IgM monoclonal antibodies, this assay qualitatively detects IgM antibodies against Mycoplasma in human serum/plasma/whole blood. When the test sample contains IgM antibodies against Mycoplasma, these antibodies form complexes with the gold-labeled antibodies. Under chromatography, the complexes migrate forward and react with the immobilized antigens…

## Sheet: Supplementary Table 2
Supplementary Table 2. Pathogen coverage targeted by tNGS panel.
viruses（68）		bacteria（65）		fungi （14）	chlamydiae/mycoplasmas （6）
DNA viruses	RNA viruses	Gram+	Gram-
Human bocavirus 1	Human coronavirus 229E	Tropheryma whipplei	Acinetobacter baumannii	Candida albicans	Mycoplasma pneumoniae
Human bocavirus 2	Human coronavirus HKU1	Bacillus cereus	Bacteroides fragilis	Cryptococcus neoformans	Ureaplasma parvum
Human bocavirus 3	Human coronavirus NL63	Bacillus anthracis	Bordetella avium	Cryptococcus gattii	Ureaplasma urealyticum
Human bocavirus 4	Human coronavirus OC43	Corynebacterium pseudotuberculosis	Bordetella holmesii	Histoplasma capsulatum	Chlamydia pneumoniae
Human parvovirus B19	Mumps virus	Corynebacterium diphtheriae	Bordetella parapertussis	Talaromyces marneffei	Chlamydia trachomatis
Human adenovirus	Human respirovirus 1	Trueperella pyogenes	Bordetella pertussis	Aspergillus fumigatus	Chlamydia psittaci
Human adenovirus B	Human rubulavirus 2	Rhodococcus hoagii	Burkholderia cepacia	Lichtheimia ramosa
Human adenovirus 3	Human respirovirus 3	Mycobacterium tuberculosis complex	Burkholderia mallei	Rhizopus oryzae
Human adenovirus 7	Human orthorubulavirus 4	Non-tuberculous Mycobacteria	Burkholderia pseudomallei	Rhizopus microsporus
Human adenovirus 55	Enterovirus	Mycobacterium avium	Coxiella burnetii	Rhizomucor pusillus
Human adenovirus C	Enteroviruses A	Mycobacterium intracellulare	Elizabethkingia meningoseptica	Scedosporium apiospermum
Human adenovirus 1	Coxsackievirus A2	Mycobacterium kansasii	Enterobacter cloacae	Schizophyllum commune
Human adenovirus 2	Coxsackievirus A6	Mycobacteroides chelonae	Escherichia coli	Trichosporon asahii
Human adenovirus 5	Coxsackievirus A16	Mycobacteroides abscessus	Francisella tularensis	Pneumocystis jirovecii
Human adenovirus E	Enterovirus A71	Mycobacterium fortuitum	Haemophilus haemolyticus
Human adenovirus 4	Enteroviruses B	Mycobacterium scrofulaceum	Haemophilus influenzae
Human alphaherpesvirus 1	Coxsackievirus A9	Mycobacterium marinum	Klebsiella aerogenes
Human alphaherpesvirus 2	Coxsackievirus B2	Mycobacterium ulcerans	Klebsiella oxytoca
Human herpesvirus 3	Coxsackievirus B3	Mycobacterium haemophilum	Klebsiella pneumoniae
Human gammaherpesvirus 4	Coxsackievirus B5	Mycobacterium gordonae	Legionella pneumophila
Human betaherpesvirus 5	Coxsackievirus B6	Mycobacterium xenopi	Moraxella catarrhalis
Human betaherpesvirus 6	Echovirus	Mycobacterium vaccae	Neisseria meningitidis
Human betaherpesvirus 7	Enterovirus C	Mycobacterium malmoense	Orientia tsutsugamushi
BK polyomavirus	Enterovirus D	Nocardia asteroides	Pasteurella multocida
JC polyomavirus	Enterovirus D68	Nocardia brasiliensis	Proteus mirabilis
	Rhinovirus	Nocardia concava	Pseudomonas aeruginosa
	Rhinovirus A	Nocardia cyriacigeorgica	Rickettsia prowazekii
	Rhinovirus B	Staphylococcus aureus	Rickettsia rickettsii
	Rhinovirus C	Streptococcus pneumoniae	Rickettsia typhi
	Human rotavirus	Streptococcus pyogenes	Salmonella enterica
	Influenza A virus	Streptococcus agalactiae	Serratia marcescens
	Influenza A virus(H1N1pdm09)	Enterococcus faecium	Stenotrophomonas maltophilia
	Influenza A virus H1N1	Enterococcus faecalis
	Influenza A virus H3N2
	Influenza A virus H5N1
	Influenza A virus H7N9
	Influenza B virus
	Influenza C virus
	Human metapneumovirus
	Human respiratory syncytial virus type A
	Human respiratory syncytial virus type B
	Rubella virus
	Measles morbillivirus

## Sheet: Supplementary Table 3
Supplementary Table 3. Detected pathongens only covered by mNGS (not recorded in tNGS panel).
Pathogen	Positive Frequency	Pathogen Type	Cases Determined to be Clinical Significant	Comment
Fluoribacter bozemanae	2	Gram-negative bacteria
Achromobacter xylosoxidans	2	Gram-negative bacteria
Elizabethkingia anophelis	1	Gram-negative bacteria
Morganella morganii	1	Gram-negative bacteria
Alcaligenes faecalis	1	Gram-negative bacteria
Legionella longbeachae	1	Gram-negative bacteria	S005
Legionella maceachernii	1	Gram-negative bacteria
Streptococcus anginosus	11	Gram-positive bacteria
Streptococcus constellatus	5	Gram-positive bacteria
Streptococcus mitis	2	Gram-positive bacteria
Lawsonella clevelandensis	1	Gram-positive bacteria
Staphylococcus agnetis	1	Gram-positive bacteria
Streptococcus intermedius	1	Gram-positive bacteria
Brevibacterium casei	1	Gram-positive bacteria
Nocardia asiatica	1	Gram-positive bacteria	S005
Lactobacillus salivarius	1	Gram-positive bacteria
Mycobacterium marseillense	1	Gram-positive bacteria		assigned as non-tuberculous Mycobacterium in tNGS report
Chlamydia abortus	1	Mycoplasmas/Chlamydiae
Aspergillus flavus	3	Fungi	S132
Candida parapsilosis	2	Fungi
Candida intermedia	1	Fungi
Scedosporium boydii	1	Fungi
Candida tropicalis	1	Fungi
Candida dubliniensis	1	Fungi
Torque teno virus	21	DNA viruses
Human polyomavirus 6	1	DNA viruses
Torque teno virus 12	1	DNA viruses
Torque teno virus 27	1	DNA viruses

## Sheet: Supplementary Table 4
Supplementary Table 4. Concordance of potential pathogen identified by tNGS and mNGS.
Pathogen	Positive Detection			Both	Consistency %	PPA %	NPA %
	Both	tNGS only	mNGS only	Negative	(95% CI)	(95% CI)	(95% CI)
Gram- bacteria
Klebsiella pneumoniae	7	14	3	156	90.56	70	91.76
					(85.3%~94.4%)	(34.8%~93.3%)	(86.6%~95.4%)
Haemophilus influenzae	15	6	1	158	96.11	93.75	96.34
					(92.2%~98.4%)	(69.8%~99.8%)	(92.2%~98.7%)
Pseudomonas aeruginosa	10	7	0	163	96.11	100	95.88
					(92.2%~98.4%)	(69.2%~100%)	(91.7%~98.3%)
Acinetobacter baumannii	6	5	0	169	97.22	100	97.13
					(93.6%~99.1%)	(54.1%~100%)	(93.4%~99.1%)
Stenotrophomonas maltophilia	5	1	0	174	99.44	100	99.43
					(96.9%~99.9%)	(47.8%~100%)	(96.9%~99.9%)
Moraxella catarrhalis	4	1	0	175	99.44	100	99.43
					(96.9% ~99.9%)	(39.8%~100%)	(96.9%~99.9%)
Enterobacter cloacae complex	2	1	1	176	98.89	66.67	99.44
					(96.0%~99.9%)	(9.4%~99.2%)	(96.9%~99.9%)
Gram+ bacteria
Staphylococcus aureus	9	10	4	157	92.22	69.23	94.01
					(87.3%~95.7%)	(38.6%~90.9%)	(89.3%~97.1%)
Mycobacterium tuberculosis complex	11	5	0	164	97.22	100	97.04
					(93.6%~99.1%)	(71.5%~100%)	(93.1%~99.0%)
Tropheryma whipplei	7	2	0	171	98.89	100	98.84
					(96.0%~99.9%)	(59.0%~100%)	(95.9%~99.9%)
Enterococcus faecium	5	2	1	172	98.33	83.33	98.85
					(95.2%~99.7%)	(35.9%~99.6%)	(95.9%~99.9%)
Mycobacterium avium complex	3	0	4	173	97.78	42.86	100
					(94.4%~99.4%)	(9.9%~81.6%)	(97.9%~100%)
Mycoplasmas/Chlamydia
Chlamydia psittacit	4	2	0	174	98.89	100	98.86
					(96.0%~99.9%)	(39.8%~100%)	(96.0%~99.9%)
Fungi
Pneumocystis jirovecii	24	12	4	140	91.11	85.71	92.11
					(86.0%~94.8%)	(67.3%~96.0%)	(86.6%~95.9%)
Candida albicans	19	6	8	147	92.22	70.37	96.08
					(87.3%~95.7%)	(49.8%~86.3%)	(91.7%~98.6%)
Aspergillus fumigatus	6	1	1	172	98.89	85.71	99.42
					(96.0%~99.9%)	(42.1%~99.6%)	(96.8%~99.9%)
Cryptococcus neoformans	3	0	0	177	100	100	100
					(97.97%~100%)	(29.24%~100%)	(97.9%~100%)
Viruses
Human gammaherpesvirus 4	23	23	8	126	82.78	74.19	84.56
					(76.5%~88.0%)	(55.4%~88.1%)	(77.7%~90.0%)
Human betaherpesvirus 5	23	19	4	134	87.22	85.19	87.58
					(81.5%~91.7%)	(66.3%~95.8%)	(81.3%~92.3%)
Human betaherpesvirus 7	7	12	4	157	91.11	63.64	92.9
					(86.0%~94.8%)	(30.8%~89.0%)	(87.9%~96.3%)
Human alphaherpesvirus 1	6	6	0	168	96.67	100	96.55
					(93.0%~98.8%)	(54.0%~100%)	(92.7%~98.7%)
Note: PPA = positive percentage agreement; NPA = negative percentage agreement. PPA and NPA were calculated for the pathogens that had at least three positive samples in both tNGS and mNGS to ensure the robustness of the statistical analysis. Only species covered in both the tNGS panel and mNGS were included.

## Sheet: Supplementary Table 5
Supplementary Table 5. Agreement between NGS reports and clinical diagnosis.
Pathogen	Method	True Positive	False Positive	False Negative	True Negative	Accuracy (95% CI)	Sensitivity (95% CI)	Specificity (95% CI)	PPV (95% CI)	NPV (95% CI)
G- bacteria
Acinetobacter baumannii	tNGS	1	10	0	169	0.9444	1	0.9441	0.0909	1
						(90.02%~97.3%)	(2.5% ~100%)	(89.97% ~97.29%)	(0.23%~41.28%)	(97.84% ~100%)
	mNGS	1	5	0	174	0.9722	1	0.9721	0.1667	1
						(93.64%~99.09%)	(2.5% ~100%)	(93.6% ~99.09%)	(0.42%~64.12%)	(97.9% ~100%)
Burkholderia pseudomallei	tNGS	1	0	0	179	1	1	1	1	1
						(97.97% ~100%)	(2.5% ~100%)	(97.96% ~100%)	(2.5%~100%)	(97.96% ~100%)
	mNGS	1	0	0	179	1	1	1	1	1
						(97.97% ~100%)	(2.5% ~100%)	(97.96% ~100%)	(2.5%~100%)	(97.96% ~100%)
Escherichia coli	tNGS	2	3	0	175	0.9833	1	0.9831	0.4	1
						(95.21% ~99.65%)	(15.81% ~100%)	(95.15% ~99.65%)	(5.27%~85.34%)	(97.91% ~100%)
	mNGS	2	0	0	178	1	1	1	1	1
						(97.97% ~100%)	(15.81% ~100%)	(97.95% ~100%)	(15.81%~100%)	(97.95% ~100%)
Klebsiella pneumoniae	tNGS	4	17	1	158	0.9	0.8	0.9029	0.1905	0.9937
						(84.66% ~93.96%)	(28.36% ~99.49%)	(84.9% ~94.24%)	(5.45%~41.91%)	(96.55% ~99.98%)
	mNGS	4	6	1	169	0.9611	0.8	0.9657	0.4	0.9941
						(92.15% ~98.42%)	(28.36% ~99.49%)	(92.69% ~98.73%)	(12.16%~73.76%)	(96.77% ~99.99%)
Legionella longbeachae*	tNGS	NA	NA	NA	NA	NA	NA	NA	NA	NA
	mNGS	1	0	0	179	1	1	1	1	1
						(97.97% ~100%)	(2.5% ~100%)	(97.96% ~100%)	(2.5%~100%)	(97.96% ~100%)
Pseudomonas aeruginosa	tNGS	6	11	0	163	0.9389	1	0.9368	0.3529	1
						(89.33% ~96.91%)	(54.07% ~100%)	(88.97% ~96.8%)	(14.21%~61.67%)	(97.76% ~100%)
	mNGS	5	5	1	169	0.9667	0.8333	0.9713	0.5	0.9941
						(92.89% ~98.77%)	(35.88% ~99.58%)	(93.42% ~99.06%)	(18.71%~81.29%)	(96.77% ~99.99%)
Stenotrophomonas maltophilia	tNGS	1	5	0	174	0.9722	1	0.9721	0.1667	1
						(93.64% ~99.09%)	(2.5% ~100%)	(93.6% ~99.09%)	(0.42%~64.12%)	(97.9% ~100%)
	mNGS	1	4	0	175	0.9778	1	0.9777	0.2	1
						(94.41% ~99.39%)	(2.5% ~100%)	(94.38% ~99.39%)	(0.51%~71.64%)	(97.91% ~100%)
G+ bacteria
Enterococcus faecium	tNGS	1	6	0	173	0.9667	1	0.9665	0.1429	1
						(92.89% ~98.77%)	(2.5% ~100%)	(92.85% ~98.76%)	(0.36%~57.87%)	(97.89% ~100%)
	mNGS	1	5	0	174	0.9722	1	0.9721	0.1667	1
						(93.64% ~99.09%)	(2.5% ~100%)	(93.6% ~99.09%)	(0.42%~64.12%)	(97.9% ~100%)
Mycobacterium avium complex	tNGS	1	2	0	177	0.9889	1	0.9888	0.3333	1
						(96.04% ~99.87%)	(2.5% ~100%)	(96.02% ~99.86%)	(0.84%~90.57%)	(97.94% ~100%)
	mNGS	1	6	0	173	0.9667	1	0.9665	0.1429	1
						(92.89% ~98.77%)	(2.5% ~100%)	(92.85% ~98.76%)	(0.36%~57.87%)	(97.89% ~100%)
Mycobacterium kansasii	tNGS	1	1	0	178	0.9944	1	0.9944	0.5	1
						(96.94% ~99.99%)	(2.5% ~100%)	(96.93% ~99.99%)	(1.26%~98.74%)	(97.95% ~100%)
	mNGS	1	1	0	178	0.9944	1	0.9944	0.5	1
						(96.94% ~99.99%)	(2.5% ~100%)	(96.93% ~99.99%)	(1.26%~98.74%)	(97.95% ~100%)
Mycobacterium tuberculosis complex	tNGS	15	1	1	163	0.9889	0.9375	0.9939	0.9375	0.9939
						(96.04% ~99.87%)	(69.77% ~99.84%)	(96.65% ~99.98%)	(69.77%~99.84%)	(96.65% ~99.98%)
	mNGS	11	0	5	164	0.9722	0.6875	1	1	0.9704
						(93.64% ~99.09%)	(41.34% ~88.98%)	(97.78% ~100%)	(71.51%~100%)	(93.23% ~99.03%)
Nocardia asiatica *	tNGS	NA	NA	NA	NA	NA	NA	NA	NA	NA
	mNGS	1	0	0	179	1	1	1	1	1
						(97.97% ~100%)	(2.5% ~100%)	(97.96% ~100%)	(2.5%~100%)	(97.96% ~100%)
Nocardia cyriacigeorgica	tNGS	1	0	0	179	1	1	1	1	1
						(97.97% ~100%)	(2.5% ~100%)	(97.96% ~100%)	(2.5%~100%)	(97.96% ~100%)
	mNGS	1	0	0	179	1	1	1	1	1
						(97.97% ~100%)	(2.5% ~100%)	(97.96% ~100%)	(2.5%~100%)	(97.96% ~100%)
Staphylococcus aureus	tNGS	4	15	0	161	0.9167	1	0.9148	0.2105	1
						(86.63% ~95.26%)	(39.76% ~100%)	(86.33% ~95.15%)	(6.05%~45.57%)	(97.73% ~100%)
	mNGS	4	9	0	167	0.95	1	0.9489	0.3077	1
						(90.72% ~97.69%)	(39.76% ~100%)	(90.51% ~97.64%)	(9.09%~61.43%)	(97.82% ~100%)
Mycoplasmas/Chlamydia
Chlamydia psittaci	tNGS	6	0	0	174	1	1	1	1	1
						(97.97% ~100%)	(54.07% ~100%)	(97.9% ~100%)	(54.07%~100%)	(97.9% ~100%)
	mNGS	4	0	2	174	0.9889	0.6667	1	1	0.9886
						(96.04% ~99.87%)	(22.28% ~95.67%)	(97.9% ~100%)	(39.76%~100%)	(95.96% ~99.86%)
Fungi
Aspergillus flavus*	tNGS	NA	NA	NA	NA	NA	NA	NA	NA	NA
	mNGS	1	2	0	177	0.9889	1	0.9888	0.3333	1
						(96.04% ~99.87%)	(2.5% ~100%)	(96.02% ~99.86%)	(0.84%~90.57%)	(97.94% ~100%)
Aspergillus fumigatus	tNGS	6	1	0	173	0.9944	1	0.9943	0.8571	1
						(96.94% ~99.99%)	(54.07% ~100%)	(96.84% ~99.99%)	(42.13% ~99.64%)	(97.89% ~100%)
	mNGS	6	1	0	173	0.9944	1	0.9943	0.8571	1
						(96.94% ~99.99%)	(54.07% ~100%)	(96.84% ~99.99%)	(42.13% ~99.64%)	(97.89% ~100%)
Candida albicans	tNGS	1	24	0	155	0.8667	1	0.8659	0.04	1
						(80.81% ~91.27%)	(2.5% ~100%)	(80.71% ~91.22%)	(0.1% ~20.35%)	(97.65% ~100%)
	mNGS	1	26	0	153	0.8556	1	0.8547	0.037	1
						(79.56% ~90.34%)	(2.5% ~100%)	(79.45% ~90.29%)	(0.09% ~18.97%)	(97.62% ~100%)
Cryptococcus neoformans	tNGS	2	1	0	177	0.9944	1	0.9944	0.6667	1
						(96.94% ~99.99%)	(15.81% ~100%)	(96.91% ~99.99%)	(9.43% ~99.16%)	(97.94% ~100%)
	mNGS	2	1	0	177	0.9944	1	0.9944	0.6667	1
						(96.94% ~99.99%)	(15.81% ~100%)	(96.91% ~99.99%)	(9.43% ~99.16%)	(97.94% ~100%)
Pneumocystis jirovecii	tNGS	8	28	0	144	0.8444	1	0.8372	0.2222	1
						(78.31% ~89.41%)	(63.06% ~100%)	(77.34% ~88.9%)	(10.12% ~39.15%)	(97.47% ~100%)
	mNGS	8	20	0	152	0.8889	1	0.8837	0.2857	1
						(83.36% ~93.08%)	(63.06% ~100%)	(82.61% ~92.75%)	(13.22% ~48.67%)	(97.6% ~100%)
Talaromyces marneffei	tNGS	1	1	0	178	0.9944	1	0.9944	0.5	1
						(96.94% ~99.99%)	(2.5% ~100%)	(96.93% ~99.99%)	(1.26% ~98.74%)	(97.95% ~100%)
	mNGS	1	1	0	178	0.9944	1	0.9944	0.5	1
						(96.94% ~99.99%)	(2.5% ~100%)	(96.93% ~99.99%)	(1.26% ~98.74%)	(97.95% ~100%)
DNA viruses
Human betaherpesvirus 5	tNGS	2	40	0	138	0.7778	1	0.7753	0.0476	1
						(70.99% ~83.62%)	(15.81% ~100%)	(70.68% ~83.43%)	(0.58% ~16.16%)	(97.36% ~100%)
	mNGS	2	25	0	153	0.8611	1	0.8596	0.0741	1
						(80.18% ~90.81%)	(15.81% ~100%)	(79.97% ~90.7%)	(0.91% ~24.29%)	(97.62% ~100%)
Human gammaherpesvirus 4	tNGS	1	45	0	134	0.75	1	0.7486	0.0217	1
						(68.01% ~81.14%)	(2.5% ~100%)	(67.84% ~81.03%)	(0.06% ~11.53%)	(97.28% ~100%)
	mNGS	1	30	0	149	0.8333	1	0.8324	0.0323	1
						(77.07% ~88.46%)	(2.5% ~100%)	(76.95% ~88.4%)	(0.08% ~16.7%)	(97.55% ~100%)
RNA viruses
Human metapneumovirus	tNGS	1	1	0	178	0.9944	1	0.9944	0.5	1
						(96.94% ~99.99%)	(2.5% ~100%)	(96.93% ~99.99%)	(1.26% ~98.74%)	(97.95% ~100%)
	mNGS†	1	0	0	78	1	1	1	1	1
						(97.97% ~100%)	(2.5% ~100%)	(97.96% ~100%)	(2.5% ~100%)	(97.96% ~100%)
Influenza A virus	tNGS	1	5	0	174	0.9722	1	0.9721	0.1667	1
						(93.64% ~99.09%)	(2.5% ~100%)	(93.6% ~99.09%)	(0.42% ~64.12%)	(97.9% ~100%)
	mNGS†	1	2	0	76	0.9889	1	0.9888	0.3333	1
						(96.04% ~99.87%)	(2.5% ~100%)	(96.02% ~99.86%)	(0.84% ~90.57%)	(97.94% ~100%)
Rhinovirus A	tNGS	3	6	0	171	0.9667	1	0.9661	0.3333	1
						(92.89% ~98.77%)	(29.24% ~100%)	(92.77% ~98.75%)	(7.49% ~70.07%)	(97.87% ~100%)
	mNGS†	2	3	1	73	0.9778	0.6667	0.9831	0.4	0.9943
						(94.41% ~99.39%)	(9.43% ~99.16%)	(95.13% ~99.65%)	(5.27% ~85.34%)	(96.86% ~99.99%)
all pathogens	tNGS					0.9456	0.9886	0.9452	0.4209	0.9995
						(91.45%~97.68%)	(96.99%~100.72%)	(91.36%~97.68%)	(27.63%~56.55%)	(99.87%~100.02%)
all pathogens	mNGS					0.9654	0.9482	0.967	0.5347	0.9978
						(94.57%~98.50%)	(90.27%~99.38%)	(94.68%~98.73%)	(38.72%~68.23%)	(99.52%~100.03%)
all pathogens	total					0.9561	0.9672	0.9568	0.4813	0.9986
						(93.86%~97.36%)	(94.17%~99.27%)	(93.89%~97.47%)	(38.01%~58.25%)	(99.72%~99.99%)
Note: * indicates that the target organisms were not included in the tNGS panel. † indicates that only data with mNGS-RNAseq were included. PPV = Positive Prediction Value. NPV = Negative Prediction Value. Only data with conclusive results by clinical adjudication were included.
